# Supplementary material for: Characterization of Human Breast Milk-Derived Limosilactobacillus reuteri MBHC 10138 with Respect to Purine Degradation, Anti-Biofilm, and Anti-Lipid Accumulation Activities
Source: Antibiotics (Basel). 2024 Oct 12;13(10):964. doi: 10.3390/antibiotics13100964 (PMC11504937; doi:10.3390/antibiotics13100964)
Supplement: Supplementary file 1 [file antibiotics-13-00964-s001.zip]

Archive with 1 entries (1 files):
- antibiotics-3218921-supplementary.pdf
